# Supplementary material for: ﻿Two new species of Cytospora (Diaporthales, Cytosporaceae) causing canker disease of Malusdomestica and M.sieversii in Xinjiang, China
Source: MycoKeys. 2024 Oct 16;109:305–18. doi: 10.3897/mycokeys.109.131456 (PMC11499669; doi:10.3897/mycokeys.109.131456)
Supplement: XML Treatment for Cytospora hippophaopsis [file mycokeys.109.131456-treatment1.xml]

<!DOCTYPE tp:taxon-treatment
  PUBLIC "-//TaxonX//DTD Taxonomic Treatment Publishing DTD v0 20100105//EN" "tax-treatment-NSO.dtd">
<tp:taxon-treatment xmlns:tp="http://www.plazi.org/taxpub"><tp:treatment-meta><kwd-group><label>Taxon classification</label><kwd>
                <named-content content-type="kingdom">Fungi</named-content>
              </kwd><kwd>
                <named-content content-type="order">Diaporthales</named-content>
              </kwd><kwd>
                <named-content content-type="family">Cytosporaceae</named-content>
              </kwd></kwd-group><mixed-citation publication-type="journal"><person-group><name><surname>Cai</surname><given-names>Guifang</given-names></name><name><surname>Zhao</surname><given-names>Ying</given-names></name><name><surname>Zhai</surname><given-names>Yawei</given-names></name><name><surname>Yan</surname><given-names>Meilin</given-names></name><name><surname>Ma</surname><given-names>Rong</given-names></name><name><surname>Zhang</surname><given-names>Daoyuan</given-names></name></person-group><article-title>﻿Two new species of <italic><tp:taxon-name><tp:taxon-name-part taxon-name-part-type="genus" reg="Cytospora">Cytospora</tp:taxon-name-part></tp:taxon-name></italic> (<tp:taxon-name><tp:taxon-name-part taxon-name-part-type="order">Diaporthales</tp:taxon-name-part></tp:taxon-name>, <tp:taxon-name><tp:taxon-name-part taxon-name-part-type="family">Cytosporaceae</tp:taxon-name-part></tp:taxon-name>) causing canker disease of <italic><tp:taxon-name><tp:taxon-name-part taxon-name-part-type="genus" reg="Malus">Malus</tp:taxon-name-part><tp:taxon-name-part taxon-name-part-type="species" reg="domestica">domestica</tp:taxon-name-part></tp:taxon-name></italic> and <italic><tp:taxon-name><tp:taxon-name-part taxon-name-part-type="genus" reg="Malus">M.</tp:taxon-name-part><tp:taxon-name-part taxon-name-part-type="species" reg="sieversii">sieversii</tp:taxon-name-part></tp:taxon-name></italic> in Xinjiang, China</article-title><source>MycoKeys</source><day>16</day><month>10</month><year>2024</year><volume>109</volume><fpage>305</fpage><lpage>318</lpage><pub-id pub-id-type="doi">10.3897/mycokeys.109.131456</pub-id></mixed-citation></tp:treatment-meta><tp:nomenclature><label>﻿</label><tp:taxon-name>
              <object-id xmlns:xlink="http://www.w3.org/1999/xlink" content-type="arpha" xlink:type="simple">74FC5144-8E6A-53E0-879C-92886EC9F2CA</object-id>
              <tp:taxon-name-part taxon-name-part-type="genus" reg="Cytospora">Cytospora</tp:taxon-name-part>
              <tp:taxon-name-part taxon-name-part-type="species" reg="hippophaopsis">hippophaopsis</tp:taxon-name-part>
              <object-id xmlns:xlink="http://www.w3.org/1999/xlink" content-type="mycobank" xlink:type="simple"> 825187</object-id>
            </tp:taxon-name><tp:taxon-authority>R. Ma &amp; G.F. Cai</tp:taxon-authority><tp:taxon-status xmlns:xlink="http://www.w3.org/1999/xlink" xlink:type="simple">sp. nov.</tp:taxon-status><xref ref-type="fig" rid="F2">Fig. 3</xref></tp:nomenclature><tp:treatment-sec sec-type="etymology" id="SECID0EAUAE"><title>Etymology.</title><p>Referring to its morphological similarity to <italic><tp:taxon-name><tp:taxon-name-part taxon-name-part-type="genus" reg="Cytospora">C.</tp:taxon-name-part><tp:taxon-name-part taxon-name-part-type="species" reg="hippophaës">hippophaës</tp:taxon-name-part></tp:taxon-name></italic>.</p></tp:treatment-sec><tp:treatment-sec sec-type="description" id="SECID0EIUAE"><title>Descriptions.</title><p>Ascostromata erumpent through the surface of bark. Disc black and circular with 6–16 ostioles per disc, ostiole black and circular, 54.5–103 µm (av. = 78.8 µm, n = 30) diam. Perithecium globular, 180.5–395 µm (av. = 285.1 µm, n = 30) diam. Asci clavate to elongate obovoid, 59.5–87 × 8–12.5 µm (av. = 73.6 × 9.9 µm, n = 30), eight-spored. Ascospores biseriate, elongate-allantoid, hyaline thin-walled and smooth-walled, 13–22.5 × 3.5–5.5 µm (av. = 18.4 × 4.4 µm, n = 50).</p></tp:treatment-sec><tp:treatment-sec sec-type="description" id="SECID0ENUAE"><title>Cultural characteristics.</title><p>Colonies on <abbrev xmlns:xlink="http://www.w3.org/1999/xlink" xlink:title="potato dextrose agar" id="ABBRID0ETUAE" xlink:type="simple">PDA</abbrev> initially white, covering the petri dish in 7 d, becoming brown after 14 d. Ascomata formed after 16 d, white at the early stage, becoming black later.</p></tp:treatment-sec><tp:treatment-sec sec-type="material" id="SECID0EXUAE"><title>Material examined.</title><p>China • Xinjiang Uygur Autonomous, Ili Autonomous Prefecture, Gongliu County, KurdinNing, Xiaomohe, <named-content xmlns:xlink="http://www.w3.org/1999/xlink" content-type="dwc:verbatimCoordinates" xlink:type="simple"><named-content content-type="geo-json" specific-use="{&#34;type&#34;:&#34;Point&#34;,&#34;coordinates&#34;:[82.728239,43.195597]}" id="NCID0EAVAE" xlink:type="simple">43°11'44.15"N, 82°43'41.66"E</named-content></named-content>, 1288 m asl, on dead and dying branches of <italic><tp:taxon-name><tp:taxon-name-part taxon-name-part-type="genus" reg="Malus">Malus</tp:taxon-name-part><tp:taxon-name-part taxon-name-part-type="species" reg="sieversii">sieversii</tp:taxon-name-part></tp:taxon-name></italic>, Rong Ma, 4 Aug 2016, holotype XJAU-1378, living cultures XJAU 1378 = CGMCC 3.18997 (<abbrev xmlns:xlink="http://www.w3.org/1999/xlink" xlink:title="internal transcribed spacer region rDNA" id="ABBRID0EQVAE" xlink:type="simple">ITS</abbrev>: <ext-link xmlns:xlink="http://www.w3.org/1999/xlink" xlink:href="PP965505" ext-link-type="gen" xlink:type="simple">PP965505</ext-link>, <italic><abbrev xmlns:xlink="http://www.w3.org/1999/xlink" xlink:title="partial actin" id="ABBRID0E1VAE" xlink:type="simple">act</abbrev></italic>: <ext-link xmlns:xlink="http://www.w3.org/1999/xlink" xlink:href="PP957863" ext-link-type="gen" xlink:type="simple">PP957863</ext-link>, <italic><abbrev xmlns:xlink="http://www.w3.org/1999/xlink" xlink:title="RNA polymerase II second largest subunit" id="ABBRID0EEWAE" xlink:type="simple">rpb2</abbrev></italic>: <ext-link xmlns:xlink="http://www.w3.org/1999/xlink" xlink:href="PP957870" ext-link-type="gen" xlink:type="simple">PP957870</ext-link>, <italic><abbrev xmlns:xlink="http://www.w3.org/1999/xlink" xlink:title="translation elongation factor 1-alpha" id="ABBRID0EOWAE" xlink:type="simple">tef1</abbrev></italic>: <ext-link xmlns:xlink="http://www.w3.org/1999/xlink" xlink:href="PP957877" ext-link-type="gen" xlink:type="simple">PP957877</ext-link>, <italic>tub2</italic>: <ext-link xmlns:xlink="http://www.w3.org/1999/xlink" xlink:href="PP957884" ext-link-type="gen" xlink:type="simple">PP957884</ext-link>); <italic>ibid</italic>. XJAU 1379 (<abbrev xmlns:xlink="http://www.w3.org/1999/xlink" xlink:title="internal transcribed spacer region rDNA" id="ABBRID0EAXAE" xlink:type="simple">ITS</abbrev>: <ext-link xmlns:xlink="http://www.w3.org/1999/xlink" xlink:href="PP965506" ext-link-type="gen" xlink:type="simple">PP965506</ext-link>, <italic><abbrev xmlns:xlink="http://www.w3.org/1999/xlink" xlink:title="partial actin" id="ABBRID0EKXAE" xlink:type="simple">act</abbrev></italic>: <ext-link xmlns:xlink="http://www.w3.org/1999/xlink" xlink:href="PP957864" ext-link-type="gen" xlink:type="simple">PP957864</ext-link>, <italic><abbrev xmlns:xlink="http://www.w3.org/1999/xlink" xlink:title="RNA polymerase II second largest subunit" id="ABBRID0EUXAE" xlink:type="simple">rpb2</abbrev></italic>: <ext-link xmlns:xlink="http://www.w3.org/1999/xlink" xlink:href="PP957871" ext-link-type="gen" xlink:type="simple">PP957871</ext-link>, <italic><abbrev xmlns:xlink="http://www.w3.org/1999/xlink" xlink:title="translation elongation factor 1-alpha" id="ABBRID0E5XAE" xlink:type="simple">tef1</abbrev></italic>: <ext-link xmlns:xlink="http://www.w3.org/1999/xlink" xlink:href="PP957878" ext-link-type="gen" xlink:type="simple">PP957878</ext-link>, <italic>tub2</italic>: <ext-link xmlns:xlink="http://www.w3.org/1999/xlink" xlink:href="PP957885" ext-link-type="gen" xlink:type="simple">PP957885</ext-link>).</p></tp:treatment-sec><tp:treatment-sec sec-type="notes" id="SECID0EOYAE"><title>Notes.</title><p>Two isolates (XJAU 1378 and XJAU 1379) from the present study formed a distinct clade in the genus <italic><tp:taxon-name><tp:taxon-name-part taxon-name-part-type="genus" reg="Cytospora">Cytospora</tp:taxon-name-part></tp:taxon-name></italic> (Fig. <xref ref-type="fig" rid="F5">2</xref>), which represents a new species named <italic><tp:taxon-name><tp:taxon-name-part taxon-name-part-type="genus" reg="Cytospora">C.</tp:taxon-name-part><tp:taxon-name-part taxon-name-part-type="species" reg="hippophaopsis">hippophaopsis</tp:taxon-name-part></tp:taxon-name></italic>. <italic><tp:taxon-name><tp:taxon-name-part taxon-name-part-type="genus" reg="Cytospora">Cytospora</tp:taxon-name-part><tp:taxon-name-part taxon-name-part-type="species" reg="hippophaopsis">hippophaopsis</tp:taxon-name-part></tp:taxon-name></italic> is morphologically similar to <italic><tp:taxon-name><tp:taxon-name-part taxon-name-part-type="genus" reg="Cytospora">C.</tp:taxon-name-part><tp:taxon-name-part taxon-name-part-type="species" reg="hippophaës">hippophaës</tp:taxon-name-part></tp:taxon-name></italic> from <italic><tp:taxon-name><tp:taxon-name-part taxon-name-part-type="genus" reg="Hippophaë">Hippophaë</tp:taxon-name-part><tp:taxon-name-part taxon-name-part-type="species" reg="rhamnoides">rhamnoides</tp:taxon-name-part></tp:taxon-name></italic> but differs in larger asci (59.5–87 × 8–12.5 µm vs. 38.6–44 × 5.9–7.8 µm) and ascospores (13–22.5 × 3.5–5.5 µm vs. 11.8–15 × 3–4.1 µm) (<xref ref-type="bibr" rid="B8">Fan et al. 2015</xref>).</p><fig id="F5" position="float" orientation="portrait"><object-id xmlns:xlink="http://www.w3.org/1999/xlink" content-type="doi" xlink:type="simple">10.3897/mycokeys.109.131456.figure2</object-id><object-id xmlns:xlink="http://www.w3.org/1999/xlink" content-type="arpha" xlink:type="simple">E43D444D-211D-5495-BDDB-3FCE657EA3DF</object-id><label>Figure 2.</label><caption><p>Phylogenetic tree of <italic><tp:taxon-name><tp:taxon-name-part taxon-name-part-type="genus" reg="Cytospora">Cytospora</tp:taxon-name-part></tp:taxon-name></italic> of <abbrev xmlns:xlink="http://www.w3.org/1999/xlink" xlink:title="maximum likelihood" id="ABBRID0EM1AE" xlink:type="simple">ML</abbrev> analysis on basis of combined <abbrev xmlns:xlink="http://www.w3.org/1999/xlink" xlink:title="internal transcribed spacer region rDNA" id="ABBRID0EQ1AE" xlink:type="simple">ITS</abbrev>, <italic><abbrev xmlns:xlink="http://www.w3.org/1999/xlink" xlink:title="partial actin" id="ABBRID0EV1AE" xlink:type="simple">act</abbrev></italic>, <italic><abbrev xmlns:xlink="http://www.w3.org/1999/xlink" xlink:title="RNA polymerase II second largest subunit" id="ABBRID0E11AE" xlink:type="simple">rpb2</abbrev></italic>, <italic><abbrev xmlns:xlink="http://www.w3.org/1999/xlink" xlink:title="translation elongation factor 1-alpha" id="ABBRID0E61AE" xlink:type="simple">tef1</abbrev></italic> and <italic>tub2</italic> loci. Numbers above the branches indicate <abbrev xmlns:xlink="http://www.w3.org/1999/xlink" xlink:title="maximum likelihood" id="ABBRID0EF2AE" xlink:type="simple">ML</abbrev> bootstraps (left, <abbrev xmlns:xlink="http://www.w3.org/1999/xlink" xlink:title="maximum likelihood" id="ABBRID0EJ2AE" xlink:type="simple">ML</abbrev> BS ≥ 50%). The tree is rooted with <italic><tp:taxon-name><tp:taxon-name-part taxon-name-part-type="genus" reg="Diaporthe">Diaporthe</tp:taxon-name-part><tp:taxon-name-part taxon-name-part-type="species" reg="vaccinii">vaccinii</tp:taxon-name-part></tp:taxon-name></italic> (CBS 160.32). New species from the present study are marked in blue.</p></caption><graphic xmlns:xlink="http://www.w3.org/1999/xlink" xlink:href="mycokeys-109-305-g002.jpg" position="float" orientation="portrait" xlink:type="simple" id="oo_1155111.jpg"><uri content-type="original_file" xlink:type="simple">https://binary.pensoft.net/fig/1155111</uri></graphic></fig><fig id="F2" position="float" orientation="portrait"><object-id xmlns:xlink="http://www.w3.org/1999/xlink" content-type="doi" xlink:type="simple">10.3897/mycokeys.109.131456.figure3</object-id><object-id xmlns:xlink="http://www.w3.org/1999/xlink" content-type="arpha" xlink:type="simple">6C18B09A-A35D-5048-9AA6-D1062597DD63</object-id><label>Figure 3.</label><caption><p>Morphology of <italic><tp:taxon-name><tp:taxon-name-part taxon-name-part-type="genus" reg="Cytospora">Cytospora</tp:taxon-name-part><tp:taxon-name-part taxon-name-part-type="species" reg="hippophaopsis">hippophaopsis</tp:taxon-name-part></tp:taxon-name></italic> (XJAU 1378) <bold>A, B</bold> habitat of ascostromata on the host bark <bold>C</bold> transverse section of the ascostromata <bold>D</bold> longitudinal section through the ascostromata <bold>E–G</bold> asci and ascospores. Scale bars: 300 µm (<bold>B–D</bold>); 10 µm (<bold>E–G</bold>).</p></caption><graphic xmlns:xlink="http://www.w3.org/1999/xlink" xlink:href="mycokeys-109-305-g003.jpg" position="float" orientation="portrait" xlink:type="simple" id="oo_1155112.jpg"><uri content-type="original_file" xlink:type="simple">https://binary.pensoft.net/fig/1155112</uri></graphic></fig></tp:treatment-sec><ref-list><ref id="B8"><mixed-citation xmlns:xlink="http://www.w3.org/1999/xlink" xlink:type="simple"><person-group><name name-style="western"><surname>Fan</surname><given-names>XL</given-names></name><name name-style="western"><surname>Hyde</surname><given-names>KD</given-names></name><name name-style="western"><surname>Yang</surname><given-names>Q</given-names></name><name name-style="western"><surname>Liang</surname><given-names>YM</given-names></name><name name-style="western"><surname>Ma</surname><given-names>R</given-names></name><name name-style="western"><surname>Tian</surname><given-names>CM</given-names></name></person-group> (<year>2015</year>) <article-title><italic><tp:taxon-name><tp:taxon-name-part taxon-name-part-type="genus">Cytospora</tp:taxon-name-part></tp:taxon-name></italic> species associated with canker disease of three anti-desertification plants in northwestern China.</article-title><source>Phytotaxa</source><volume>1974</volume>(<issue>4</issue>): <fpage>227</fpage>–<lpage>244</lpage>. <ext-link xlink:href="10.11646/phytotaxa.197.4.1" ext-link-type="doi" xlink:type="simple">https://doi.org/10.11646/phytotaxa.197.4.1</ext-link></mixed-citation></ref></ref-list></tp:taxon-treatment>
