# Supplementary material for: ﻿Two new species of Cytospora (Diaporthales, Cytosporaceae) causing canker disease of Malusdomestica and M.sieversii in Xinjiang, China
Source: MycoKeys. 2024 Oct 16;109:305–18. doi: 10.3897/mycokeys.109.131456 (PMC11499669; doi:10.3897/mycokeys.109.131456)
Supplement: XML Treatment for Cytospora shawanensis [file mycokeys.109.131456-treatment2.xml]

<!DOCTYPE tp:taxon-treatment
  PUBLIC "-//TaxonX//DTD Taxonomic Treatment Publishing DTD v0 20100105//EN" "tax-treatment-NSO.dtd">
<tp:taxon-treatment xmlns:tp="http://www.plazi.org/taxpub"><tp:treatment-meta><kwd-group><label>Taxon classification</label><kwd>
                <named-content content-type="kingdom">Fungi</named-content>
              </kwd><kwd>
                <named-content content-type="order">Diaporthales</named-content>
              </kwd><kwd>
                <named-content content-type="family">Cytosporaceae</named-content>
              </kwd></kwd-group><mixed-citation publication-type="journal"><person-group><name><surname>Cai</surname><given-names>Guifang</given-names></name><name><surname>Zhao</surname><given-names>Ying</given-names></name><name><surname>Zhai</surname><given-names>Yawei</given-names></name><name><surname>Yan</surname><given-names>Meilin</given-names></name><name><surname>Ma</surname><given-names>Rong</given-names></name><name><surname>Zhang</surname><given-names>Daoyuan</given-names></name></person-group><article-title>﻿Two new species of <italic><tp:taxon-name><tp:taxon-name-part taxon-name-part-type="genus" reg="Cytospora">Cytospora</tp:taxon-name-part></tp:taxon-name></italic> (<tp:taxon-name><tp:taxon-name-part taxon-name-part-type="order">Diaporthales</tp:taxon-name-part></tp:taxon-name>, <tp:taxon-name><tp:taxon-name-part taxon-name-part-type="family">Cytosporaceae</tp:taxon-name-part></tp:taxon-name>) causing canker disease of <italic><tp:taxon-name><tp:taxon-name-part taxon-name-part-type="genus" reg="Malus">Malus</tp:taxon-name-part><tp:taxon-name-part taxon-name-part-type="species" reg="domestica">domestica</tp:taxon-name-part></tp:taxon-name></italic> and <italic><tp:taxon-name><tp:taxon-name-part taxon-name-part-type="genus" reg="Malus">M.</tp:taxon-name-part><tp:taxon-name-part taxon-name-part-type="species" reg="sieversii">sieversii</tp:taxon-name-part></tp:taxon-name></italic> in Xinjiang, China</article-title><source>MycoKeys</source><day>16</day><month>10</month><year>2024</year><volume>109</volume><fpage>305</fpage><lpage>318</lpage><pub-id pub-id-type="doi">10.3897/mycokeys.109.131456</pub-id></mixed-citation></tp:treatment-meta><tp:nomenclature><label>﻿</label><tp:taxon-name>
              <object-id xmlns:xlink="http://www.w3.org/1999/xlink" content-type="arpha" xlink:type="simple">0CBFF44B-4D49-5BF8-A069-4D3D9CAB1288</object-id>
              <tp:taxon-name-part taxon-name-part-type="genus" reg="Cytospora">Cytospora</tp:taxon-name-part>
              <tp:taxon-name-part taxon-name-part-type="species" reg="shawanensis">shawanensis</tp:taxon-name-part>
              <object-id xmlns:xlink="http://www.w3.org/1999/xlink" content-type="mycobank" xlink:type="simple"> 825189</object-id>
            </tp:taxon-name><tp:taxon-authority>R. Ma &amp; G.F. Cai</tp:taxon-authority><tp:taxon-status xmlns:xlink="http://www.w3.org/1999/xlink" xlink:type="simple">sp. nov.</tp:taxon-status><xref ref-type="fig" rid="F3">Fig. 4</xref></tp:nomenclature><tp:treatment-sec sec-type="etymology" id="SECID0EP5AE"><title>Etymology.</title><p>Named after the collection site, Shawan.</p></tp:treatment-sec><tp:treatment-sec sec-type="description" id="SECID0EU5AE"><title>Descriptions.</title><p>Stromata pycnidial, ostiolate, immersed in the host bark, scattered, producing black area on bark, circular to ovoid, with multiple locules. Conceptacle absent. Ectostromatic disc inconspicuous, producing one ostiole per disc when mature. Ostiole in the centre of the disc, black, conspicuous, 60–190 μm diam. Locules numerous, arranged circularly or elliptically with independent walls, 460–1420 μm diam. Conidiophores hyaline, unbranched or branched at the bases. Conidiogenous cells enteroblastic, phialidic, smooth-walled, tapering towards apex. Conidia hyaline, unicellular, smooth-walled, 3.5–5.5 × 1–1.5 µm (av. = 4.3 × 1.2 µm, n = 50).</p><fig id="F3" position="float" orientation="portrait"><object-id xmlns:xlink="http://www.w3.org/1999/xlink" content-type="doi" xlink:type="simple">10.3897/mycokeys.109.131456.figure4</object-id><object-id xmlns:xlink="http://www.w3.org/1999/xlink" content-type="arpha" xlink:type="simple">26E87150-748E-5516-AB0F-B1B66F5201AE</object-id><label>Figure 4.</label><caption><p>Morphology of <italic><tp:taxon-name><tp:taxon-name-part taxon-name-part-type="genus" reg="Cytospora">Cytospora</tp:taxon-name-part><tp:taxon-name-part taxon-name-part-type="species" reg="shawanensis">shawanensis</tp:taxon-name-part></tp:taxon-name></italic> (XJAU 866) <bold>A</bold> habitat of conidiomata on the host branch <bold>B</bold> longitudinal section of the conidioma <bold>C</bold> transverse section through the conidioma <bold>D</bold> conidiogenous cells with attached conidia <bold>E</bold> conidia. Scale bars: 1000 µm (<bold>A</bold>); 200 µm (<bold>B, C</bold>); 10 µm (<bold>D, E</bold>).</p></caption><graphic xmlns:xlink="http://www.w3.org/1999/xlink" xlink:href="mycokeys-109-305-g004.jpg" position="float" orientation="portrait" xlink:type="simple" id="oo_1155113.jpg"><uri content-type="original_file" xlink:type="simple">https://binary.pensoft.net/fig/1155113</uri></graphic></fig></tp:treatment-sec><tp:treatment-sec sec-type="description" id="SECID0ECAAG"><title>Cultural characteristics.</title><p>Colonies on <abbrev xmlns:xlink="http://www.w3.org/1999/xlink" xlink:title="potato dextrose agar" id="ABBRID0EIAAG" xlink:type="simple">PDA</abbrev> initially white, covering the petri dish in 3 d, becoming grayish green after 14 d. Conidiomata formed after 5 d, randomly distributed in the colony.</p></tp:treatment-sec><tp:treatment-sec sec-type="material" id="SECID0EMAAG"><title>Material examined.</title><p>China • Xinjiang Uygur Autonomous, Tacheng City, Shawan County, Daquan Village, <named-content xmlns:xlink="http://www.w3.org/1999/xlink" content-type="dwc:verbatimCoordinates" xlink:type="simple"><named-content content-type="geo-json" specific-use="{&#34;type&#34;:&#34;Point&#34;,&#34;coordinates&#34;:[85.626222,44.333678]}" id="NCID0EVAAG" xlink:type="simple">44°20'1.24"N, 85°37'34.40"E</named-content></named-content>, 528 m asl, on dead and dying branches of <italic><tp:taxon-name><tp:taxon-name-part taxon-name-part-type="genus" reg="Malus">Malus</tp:taxon-name-part><tp:taxon-name-part taxon-name-part-type="species" reg="domestica">domestica</tp:taxon-name-part></tp:taxon-name></italic>, Rong Ma, 28 Jul 2015, holotype XJAU-866, living cultures XJAU 866 = CGMCC 3.18996 (<abbrev xmlns:xlink="http://www.w3.org/1999/xlink" xlink:title="internal transcribed spacer region rDNA" id="ABBRID0EFBAG" xlink:type="simple">ITS</abbrev>: <ext-link xmlns:xlink="http://www.w3.org/1999/xlink" xlink:href="PP965507" ext-link-type="gen" xlink:type="simple">PP965507</ext-link>, <italic><abbrev xmlns:xlink="http://www.w3.org/1999/xlink" xlink:title="partial actin" id="ABBRID0EPBAG" xlink:type="simple">act</abbrev></italic>: <ext-link xmlns:xlink="http://www.w3.org/1999/xlink" xlink:href="PP957865" ext-link-type="gen" xlink:type="simple">PP957865</ext-link>, <italic><abbrev xmlns:xlink="http://www.w3.org/1999/xlink" xlink:title="RNA polymerase II second largest subunit" id="ABBRID0EZBAG" xlink:type="simple">rpb2</abbrev></italic>: <ext-link xmlns:xlink="http://www.w3.org/1999/xlink" xlink:href="PP957872" ext-link-type="gen" xlink:type="simple">PP957872</ext-link>, <italic><abbrev xmlns:xlink="http://www.w3.org/1999/xlink" xlink:title="translation elongation factor 1-alpha" id="ABBRID0EDCAG" xlink:type="simple">tef1</abbrev></italic>: <ext-link xmlns:xlink="http://www.w3.org/1999/xlink" xlink:href="PP957879" ext-link-type="gen" xlink:type="simple">PP957879</ext-link>, <italic>tub2</italic>: <ext-link xmlns:xlink="http://www.w3.org/1999/xlink" xlink:href="PP957886" ext-link-type="gen" xlink:type="simple">PP957886</ext-link>); <italic>ibid</italic>. XJAU 867 (<abbrev xmlns:xlink="http://www.w3.org/1999/xlink" xlink:title="internal transcribed spacer region rDNA" id="ABBRID0EVCAG" xlink:type="simple">ITS</abbrev>: <ext-link xmlns:xlink="http://www.w3.org/1999/xlink" xlink:href="PP965508" ext-link-type="gen" xlink:type="simple">PP965508</ext-link>, <italic><abbrev xmlns:xlink="http://www.w3.org/1999/xlink" xlink:title="partial actin" id="ABBRID0E6CAG" xlink:type="simple">act</abbrev></italic>: <ext-link xmlns:xlink="http://www.w3.org/1999/xlink" xlink:href="PP957866" ext-link-type="gen" xlink:type="simple">PP957866</ext-link>, <italic><abbrev xmlns:xlink="http://www.w3.org/1999/xlink" xlink:title="RNA polymerase II second largest subunit" id="ABBRID0EJDAG" xlink:type="simple">rpb2</abbrev></italic>: <ext-link xmlns:xlink="http://www.w3.org/1999/xlink" xlink:href="PP957873" ext-link-type="gen" xlink:type="simple">PP957873</ext-link>, <italic><abbrev xmlns:xlink="http://www.w3.org/1999/xlink" xlink:title="translation elongation factor 1-alpha" id="ABBRID0ETDAG" xlink:type="simple">tef1</abbrev></italic>: <ext-link xmlns:xlink="http://www.w3.org/1999/xlink" xlink:href="PP957880" ext-link-type="gen" xlink:type="simple">PP957880</ext-link>, <italic>tub2</italic>: <ext-link xmlns:xlink="http://www.w3.org/1999/xlink" xlink:href="PP957887" ext-link-type="gen" xlink:type="simple">PP957887</ext-link>).</p></tp:treatment-sec><tp:treatment-sec sec-type="notes" id="SECID0EDEAG"><title>Notes.</title><p><italic><tp:taxon-name><tp:taxon-name-part taxon-name-part-type="genus" reg="Cytospora">Cytospora</tp:taxon-name-part><tp:taxon-name-part taxon-name-part-type="species" reg="shawanensis">shawanensis</tp:taxon-name-part></tp:taxon-name></italic> is phylogenetically close to <italic><tp:taxon-name><tp:taxon-name-part taxon-name-part-type="genus" reg="Cytospora">C.</tp:taxon-name-part><tp:taxon-name-part taxon-name-part-type="species" reg="olivacea">olivacea</tp:taxon-name-part></tp:taxon-name></italic> in the phylogram (Fig. <xref ref-type="fig" rid="F5">2</xref>). These two species share similar conidial morphology but differs in the sequence data (2/502 bp in <abbrev xmlns:xlink="http://www.w3.org/1999/xlink" xlink:title="internal transcribed spacer region rDNA" id="ABBRID0EDFAG" xlink:type="simple">ITS</abbrev>, 20/249 bp in <italic><abbrev xmlns:xlink="http://www.w3.org/1999/xlink" xlink:title="partial actin" id="ABBRID0EIFAG" xlink:type="simple">act</abbrev></italic>, 41/726 bp in <italic><abbrev xmlns:xlink="http://www.w3.org/1999/xlink" xlink:title="RNA polymerase II second largest subunit" id="ABBRID0ENFAG" xlink:type="simple">rpb2</abbrev></italic> and 39/375 bp in <italic>tub2</italic>). In addition, host association is helpful for species identification (<italic><tp:taxon-name><tp:taxon-name-part taxon-name-part-type="genus" reg="Cytospora">C.</tp:taxon-name-part><tp:taxon-name-part taxon-name-part-type="species" reg="shawanensis">shawanensis</tp:taxon-name-part></tp:taxon-name></italic> on <italic><tp:taxon-name><tp:taxon-name-part taxon-name-part-type="genus" reg="Malus">Malus</tp:taxon-name-part><tp:taxon-name-part taxon-name-part-type="species" reg="domestica">domestica</tp:taxon-name-part></tp:taxon-name> vs. <tp:taxon-name><tp:taxon-name-part taxon-name-part-type="genus" reg="Cytospora">C.</tp:taxon-name-part><tp:taxon-name-part taxon-name-part-type="species" reg="olivacea">olivacea</tp:taxon-name-part></tp:taxon-name></italic> on <italic><tp:taxon-name><tp:taxon-name-part taxon-name-part-type="genus" reg="Sorbus">Sorbus</tp:taxon-name-part><tp:taxon-name-part taxon-name-part-type="species" reg="tianschanica">tianschanica</tp:taxon-name-part></tp:taxon-name></italic>) (<xref ref-type="bibr" rid="B27">Pan et al. 2020</xref>).</p></tp:treatment-sec><tp:treatment-sec><!--Section generated to contain objects referenced in tp:taxon-treatment.--><fig id="F5" position="float" orientation="portrait"><object-id xmlns:xlink="http://www.w3.org/1999/xlink" content-type="doi" xlink:type="simple">10.3897/mycokeys.109.131456.figure2</object-id><object-id xmlns:xlink="http://www.w3.org/1999/xlink" content-type="arpha" xlink:type="simple">E43D444D-211D-5495-BDDB-3FCE657EA3DF</object-id><label>Figure 2.</label><caption><p>Phylogenetic tree of <italic><tp:taxon-name><tp:taxon-name-part taxon-name-part-type="genus" reg="Cytospora">Cytospora</tp:taxon-name-part></tp:taxon-name></italic> of <abbrev xmlns:xlink="http://www.w3.org/1999/xlink" xlink:title="maximum likelihood" id="ABBRID0EM1AE" xlink:type="simple">ML</abbrev> analysis on basis of combined <abbrev xmlns:xlink="http://www.w3.org/1999/xlink" xlink:title="internal transcribed spacer region rDNA" id="ABBRID0EQ1AE" xlink:type="simple">ITS</abbrev>, <italic><abbrev xmlns:xlink="http://www.w3.org/1999/xlink" xlink:title="partial actin" id="ABBRID0EV1AE" xlink:type="simple">act</abbrev></italic>, <italic><abbrev xmlns:xlink="http://www.w3.org/1999/xlink" xlink:title="RNA polymerase II second largest subunit" id="ABBRID0E11AE" xlink:type="simple">rpb2</abbrev></italic>, <italic><abbrev xmlns:xlink="http://www.w3.org/1999/xlink" xlink:title="translation elongation factor 1-alpha" id="ABBRID0E61AE" xlink:type="simple">tef1</abbrev></italic> and <italic>tub2</italic> loci. Numbers above the branches indicate <abbrev xmlns:xlink="http://www.w3.org/1999/xlink" xlink:title="maximum likelihood" id="ABBRID0EF2AE" xlink:type="simple">ML</abbrev> bootstraps (left, <abbrev xmlns:xlink="http://www.w3.org/1999/xlink" xlink:title="maximum likelihood" id="ABBRID0EJ2AE" xlink:type="simple">ML</abbrev> BS ≥ 50%). The tree is rooted with <italic><tp:taxon-name><tp:taxon-name-part taxon-name-part-type="genus" reg="Diaporthe">Diaporthe</tp:taxon-name-part><tp:taxon-name-part taxon-name-part-type="species" reg="vaccinii">vaccinii</tp:taxon-name-part></tp:taxon-name></italic> (CBS 160.32). New species from the present study are marked in blue.</p></caption><graphic xmlns:xlink="http://www.w3.org/1999/xlink" xlink:href="mycokeys-109-305-g002.jpg" position="float" orientation="portrait" xlink:type="simple" id="oo_1155111.jpg"><uri content-type="original_file" xlink:type="simple">https://binary.pensoft.net/fig/1155111</uri></graphic></fig></tp:treatment-sec><ref-list><ref id="B27"><mixed-citation xmlns:xlink="http://www.w3.org/1999/xlink" xlink:type="simple"><person-group><name name-style="western"><surname>Pan</surname><given-names>M</given-names></name><name name-style="western"><surname>Zhu</surname><given-names>H</given-names></name><name name-style="western"><surname>Bonthond</surname><given-names>G</given-names></name><name name-style="western"><surname>Tian</surname><given-names>CM</given-names></name><name name-style="western"><surname>Fan</surname><given-names>XL</given-names></name></person-group> (<year>2020</year>) High diversity of <italic><tp:taxon-name><tp:taxon-name-part taxon-name-part-type="genus">Cytospora</tp:taxon-name-part></tp:taxon-name></italic> associated with canker and dieback of <tp:taxon-name><tp:taxon-name-part taxon-name-part-type="family">Rosaceae</tp:taxon-name-part></tp:taxon-name> in China, with 10 new species described. Frontiers in Plant Science 11: 690. <ext-link xlink:href="10.3389/fpls.2020.00690" ext-link-type="doi" xlink:type="simple">https://doi.org/10.3389/fpls.2020.00690</ext-link></mixed-citation></ref></ref-list></tp:taxon-treatment>
